# Supplementary material for: Methuselah’s daughters: Paternal age has little effect on offspring number and quality in Cardiocondyla ants
Source: Ecol Evol. 2018 Nov 8;8(23):12066–72. doi: 10.1002/ece3.4666 (PMC6303694; doi:10.1002/ece3.4666)
Supplement: Supplementary file 1 [file ECE3-8-12066-s001.xlsx]

## Sheet: queen fitness traits
Excel file with raw data from measurements.
group	colony	queen lifespan (weeks)	mean egg production/week	start egg production in days after eclosion	wing shedding in days after eclosion	female sexual offspring	male offspring	sex ratio	total pupae	tot pupae /eggs
1	AYY8	39.5	8	27	20	64	4	0.941176	128	0.484848
1	AYY9	23.5	8.74	31	31	3	8	0.272727	162	0.975904
1	AYY11	11.5	4.58	29	21	0	1	0	11	0.392857
1	AYY13	21.5	5.94	8	5	3	3	0.5	38	0.35514
1	AYY14	25.5	7.21	22	19	19	5	0.791667	134	0.774566
1	AYY15	34.5	9.03	5	19	25	3	0.892857	211	0.730104
1	AYY16	15	3.5	16	13	0	0		5	0.119048
1	AYY18	24.5	10.83	10	10	21	3	0.875	220	0.883534
1	AYY19	14	6.82	28	12	2	1	0.666667	35	0.421687
2	AOO3	11	6	36	23	0	0		22	0.916667
2	AOO4	31.5	6.52	34	21	12	2	0.857143	56	0.373333
2	AOO6	25	1.63	33	19	0	0		4	0.307692
2	AOO7	32.5	7.54	33	12	7	3	0.7	50	0.276243
2	AOO10	26	5.79	48	48	0	0		21	0.190909
3	AOY1	25	9.33	36	8	13	2	0.866667	146	0.869048
3	AOY3	17	5.38	46	11	0	1	0	2	0.0465116
3	AOY4	38.5	10.45	36	15	41	2	0.953488	133	0.636364
3	AOY6	12.5	5.83	43	22	0	0		17	0.485714
3	AOY7	13	1.17	47	26	0	0		5	0.625
3	AOY8	14	4	41	13	0	0		18	0.9
3	AOY10	21.5	8.24	31	18	1	0	1	70	0.463576
4	AYO2	25.5	12.14	9	42	17	0	1	126	0.47191			17
4	AYO5	25.5	11.85	12	12	8	0	1	148	0.480519
4	AYO7	8	3.67	10	6	0	0		1	0.0454545
4	AYO9	17.5	5.63	11	8	0	3	0	24	0.255319
1: young queen, young male
2: mature queen, old male
3: mature queen, young male
4: young queen, old male

## Sheet: offpring weight and size
keyence data of adult worker offspring correlated with weight											colonies	weight 1 in mg	weight 2 in mg	worker mean weight (brood, n=6 workers) in mg	colony number	group		adult queen offspring	mean weight in mg	colony number	group		male offspring	mean weight in mg	colony number	group
colonies	area left eye in µm	area right eye in µm	fluctuating assymetry (left eye area - right eye area) in µm	thorax length in µm	head width (eyes included) in µm	colony number	group	queen 1=j, 2=o	male 1=j,2=o
AYY8 1 worker	309.24	291.22	18.02	533.39	420.85	1	1	1	1		AYY8 1 worker	0.1379	0.1655	0.1517	1	1		AYY8 1 queen	0.198	1	1		AYY8 1 male	0.13	1	1
AYY8 2 worker	320.79	316.34	4.45	484.58	431, 59	1	1	1	1		AYY8 2 worker	0.1473	0.1752	0.16125	1	1		AYY8 2 queen	0.24085	1	1		AYY9 1 male	0.1469	2	1
AYY8 3 worker	316.47	288.26	28.21	512.73	416.95	1	1	1	1		AYY8 3 worker	0.1102	0.109	0.1096	1	1		AYY8 3 queen	0.24015	1	1		AYY9 2 male	0.09045	2	1
AYY9 1 worker	245.92	264.7	-18.78	468.07	381.26	2	1	1	1		AYY8 4 worker	0.1275	0.1285	0.128	1	1		AYY8 4 queen	0.21065	1	1		AYY9 3 male	0.13625	2	1
AYY9 2 workera	296.7	295.63	1.07	510.51	408.83	2	1	1	1		AYY8 5 worker	0.1141	0.1135	0.1138	1	1		AYY8 5 queen	0.2431	1	1		AYY9 4 male	0.13445	2	1
AYY9 3 worker	304.4	286.57	17.83	510.45	411.24	2	1	1	1		AYY8 6 worker	0.1176	0.1171	0.11735	1	1		AYY8 6 queen	0.2157	1	1		AYY9 5 male	0.15665	2	1
AYY11 1 worker	263.67	269.95	-6.28	477.43	401.57	3	1	1	1		AYY9 1 worker	0.1277	0.1365	0.1321	2	1		AYY8 7 queen	0.21315	1	1		AYY9 6 male	0.12445	2	1
AYY11 2 worker	269.71	302.2	-32.49	503.39	388.99	3	1	1	1		AYY9 2 worker	0.1112	0.1176	0.1144	2	1		AYY8 8 queen	0.2421	1	1		AYY14 2 male	0.12605	4	1
AYY13 1 worker	262.21	282.35	-20.14	472.58	386.88	4	1	1	1		AYY9 3 worker	0.1279	0.1313	0.1296	2	1		AYY8 9 queen	0.2195	1	1		AYY15 1 winged male	0.0949	5	1
AYY13 2 worker	249.67	278.07	-28.4	482.16	390.11	4	1	1	1		AYY9 4 worker	0.1418	0.1461	0.14395	2	1		AYY8 10 queen	0.22975	1	1		AYY15 1 male	0.13745	5	1
AYY13 3 worker	300.28	296.89	3.39	531.71	424.16	4	1	1	1		AYY9 5 worker	0.1238	0.1281	0.12595	2	1		AYY8 11 queen	0.21155	1	1		AYY18 1 male	0.14005	6	1
AYY14 1 worker	294.6	300.32	-5.72	537.58	406.49	5	1	1	1		AYY9 6 worker	0.1172	0.1144	0.1158	2	1		AYY8 12 queen	0.21265	1	1		AYY18 2 male	0.13735	6	1
AYY14 4 worker	309.38	294.41	14.97	518.87	428.64	5	1	1	1		AYY11 1 worker	0.1473	0.1752	0.16125	3	1		AYY8 13 queen	0.213	1	1		AYY18 3 male	0.1393	6	1
AYY14 6 worker	286.57	282.16	4.41	496.91	399.57	5	1	1	1		AYY11 2 worker	0.0957	0.0934	0.09455	3	1		AYY8 14 queen	0.24285	1	1		AYY18 4 male	0.14575	6	1
AYY15 1 worker	295.63	276.29	19.34	500.2	396.17	6	1	1	1		AYY13 1 worker	0.1155	0.1244	0.11995	4	1		AYY8 15 queen	0.21985	1	1		AYY14 1 male	0.1286	4	1
AYY15 2 worker	297.6	265.96	31.64	501.88	403.96	6	1	1	1		AYY13 2 worker	0.0869	0.0953	0.0911	4	1		AYY8 16 queen	0.22825	1	1		AOO4 1 male	0.13625	1	2
AYY15 3 worker	293.47	299.29	-5.82	526.9	414.87	6	1	1	1		AYY13 3 worker	0.1379	0.1452	0.14155	4	1		AYY8 17 queen	0.2365	1	1		AOO7 1 male	0.12725	2	2
AYY16 1 worker	304.32	281.36	22.96	501.7	402.89	7	1	1	1		AYY13 4 worker	0.1409	0.1489	0.1449	4	1		AYY8 18 queen	0.1981	1	1		AOY1 1 male	0.12705	1	3
AYY162 worker	322.05	318.34	3.71	537.86	414.65	7	1	1	1		AYY13 5 worker	0.1238	0.1205	0.12215	4	1		AYY8 19 queen	0.1646	1	1		AOY4 1 male	0.1497	2	3
AYY18 1 worker	292.62	306.19	-13.57	538.48	417.84	8	1	1	1		AYY13 6 worker	0.1209	0.1189	0.1199	4	1		AYY8 20 queen	0.18715	1	1		AOY4 2 male	0.1154	2	3
AYY18 2 worker	298.16	260.28	37.88	496.16	405.38	8	1	1	1		AYY14 1 worker	0.1392	0.1629	0.15105	5	1		AYY8 21 queen	0.20345	1	1		AOY4 3 male	0.1418	2	3
AYY18 3 worker	292.01	307.55	-15.54	527.49	408.22	8	1	1	1		AYY14 4 worker				5	1		AYY8 22 queen	0.1762	1	1		AYO9 1 male	0.1371	3	4
AYY19 1 worker	392.84	298.59	94.25	514.49	428.87	9	1	1	1		AYY14 5 worker	0.1509	0.1571	0.154	5	1		AYY8 23 queen	0.20935	1	1
AYY19 2 worker	279.34	338.91	-59.57	517.7	420.42	9	1	1	1		AYY14 6 worker	0.1172	0.1168	0.117	5	1		AYY8 24 queen	0.1875	1	1
AYY19 3 worker	295.2	300.74	-5.54	530.41	410.65	9	1	1	1		AYY14 9 worker	0.1039	0.1044	0.10415	5	1		AYY8 25 queen	0.18295	1	1
AOO3 1 worker	303.14	304.83	-1.69	515.91	416.09	1	2	2	2		AYY14 10 worker	0.1249	0.1181	0.1215	5	1		AYY8 26 queen	0.193	1	1
AOO3 2 worker	327.36	268.45	58.91	510.29	412.92	1	2	2	2		AYY15 1 worker	0.1055	0.1039	0.1047	6	1		AYY8 27 queen	0.2184	1	1
AOO4 1 worker	315.58	288.49	27.09	520.18	414.73	2	2	2	2		AYY15 2 worker	0.1229	0.1008	0.11185	6	1		AYY8 28 queen	0.0786	1	1		AYO5 1 winged male	0.2463	2	4
AOO4 2 worker	317.41	298.35	19.06	523.93	410.57	2	2	2	2		AYY15 3 worker	0.1128	0.1205	0.11665	6	1		AYY8 29 queen	0.1937	1	1		AYO5 2 winged male	0.22055	2	4
AOO4 3 worker	291.64	293.28	-1.64	557.4	434.2	2	2	2	2		AYY15 4 worker	0.1293	0.1269	0.1281	6	1		AYY8 30 queen	0.21645	1	1
AOO6 1 worker	280.23	249.96	30.27	473.37	385.97	3	2	2	2		AYY15 5 worker	0.1314	0.1278	0.1296	6	1		AYY8 31 queen	0.21575	1	1
AOO7 1 worker	300.65	275.64	25.01	527.35	407.21	4	2	2	2		AYY15 6 worker	0.1169	0.1139	0.1154	6	1		AYY8 32 queen	0.1857	1	1
AOO7 2 worker	287.74	302.01	-14.27	493.38	401.33	4	2	2	2		AYY16 1 worker	0.1115	0.1123	0.1119	7	1		AYY9 1 queen	0.25285	2	1
AOO7 3 worker	296.7	290.89	5.81	517.69	410.57	4	2	2	2		AYY16 2 worker	0.1317	0.1338	0.13275	7	1		AYY13 1 queen	0.19105	3	1
AOO10 1 worker	301.82	312.53	-10.71	516.64	418.22	5	2	2	2		AYY18 1 worker	0.1248	0.1201	0.12245	8	1		AYY13 2 queen	0.1966	3	1
AOO10 2 worker	285.21	304.83	-19.62	500.28	409.08	5	2	2	2		AYY18 2 worker	0.1156	0.1128	0.1142	8	1		AYY14 1 queen	0.21075	4	1
AOO10 3 worker	306.33	284.08	22.25	529.33	403.25	5	2	2	2		AYY18 3 worker	0.1305	0.125	0.12775	8	1		AYY14 2 queen	0.20335	4	1
AOY1 1 worker	284.45	280.19	4.26	519.43	394.29	1	3	2	1		AYY18 4 worker	0.1342	0.1301	0.13215	8	1		AYY14 3 queen	0.1999	4	1
AOY1 2 worker	321.06	321.06	0	530.52	428.54	1	3	2	1		AYY18 5 worker	0.1371	0.1316	0.13435	8	1		AYY14 4 queen	0.2195	4	1
AOY1 3 worker	329.62	293.94	35.68	539.05	423.46	1	3	2	1		AYY18 6 worker	0.1387	0.1426	0.14065	8	1		AYY14 5 queen	0.20785	4	1
AOY3 1 worker	270.14	270.28	-0.14	485.43	350.65	2	3	2	1		AYY19 1 worker	0.1333	0.124	0.12865	9	1		AYY14 6 queen	0.2006	4	1
AOY4 1 worker	364.88	330.7	34.18	548.47	425.47	3	3	2	1		AYY19 2 worker	0.1187	0.1215	0.1201	9	1		AYY14 7 queen	0.19965	4	1
AOY4 2 worker	316.75	310.51	6.24	564.65	431.83	3	3	2	1		AYY19 3 worker	0.1238	0.1208	0.1223	9	1		AYY14 8 queen	0.209	4	1
AOY4 3 worker	309.47	322.75	-13.28	538.43	409.53	3	3	2	1		AYY19 4 worker	0.141	0.1397	0.14035	9	1		AYY14 9 queen	0.2141	4	1
AOY6 1 worker	319.43	297.5	21.93	550.22	419.72	4	3	2	1		AYY19 5 worker	0.1483	0.1454	0.14685	9	1		AYY14 10 queen	0.2002	4	1
AOY6 2 worker	335.2	324.12	11.08	539	428.66	4	3	2	1		AYY19 6 worker	0.1389	0.138	0.13845	9	1		AYY14 11 queen	0.07815	4	1
AOY7 1 worker	271.41	277.94	-6.53	511.33	409.09	5	3	2	1		AOO3 1 worker	0.1208	0.1138	0.1173	1	2		AYY15 1 queen	0.19095	5	1
AOY8 1 worker	302.34	278.83	23.51	506.81	399.45	6	3	2	1		AOO3 2 worker	0.1289	0.1152	0.12205	1	2		AYY15 2 queen removed from stat	0.07995	5	1
AOY8 2 worker	283.65	288.67	-5.02	493.01	408.19	6	3	2	1		AOO3 3 worker	0.1394	0.1349	0.13715	1	2		AYY15 3 queen	0.2279	5	1
AOY8 3 worker	272.2	251.79	20.41	494.51	393.65	6	3	2	1		AOO3 4 worker	0.1335	0.1284	0.13095	1	2		AYY15 4 queen	0.1767	5	1
AOY10 1 worker	274.88	268.59	6.29	518.92	388.82	7	3	2	1		AOO3 5 worker	0.1119	0.1172	0.11455	1	2		AYY15 5 queen	0.1627	5	1
AOY10 2 worker	311.96	333.45	-21.49	531.9	416.94	7	3	2	1		AOO3 6 worker	0.1195	0.1183	0.1189	1	2		AYY15 6 queen	0.20125	5	1
AOY10 3 worker	309.8	296.47	13.33	535.9	399.59	7	3	2	1		AOO4 1 worker	0.1318	0.131	0.1314	2	2		AYY15 7 queen	0.20525	5	1
AYO2 1 worker	296.04	308.44	-12.4	527.86	419.61	1	4	1	2		AOO4 2 worker	0.1301	0.1199	0.125	2	2		AYY15 8 queen	0.1991	5	1
AYO2 2 worker	287.13	286.14	0.99	489.19	406.49	1	4	1	2		AOO4 3 worker	0.1558	0.1521	0.15395	2	2		AYY15 9 queen	0.15615	5	1
AYO2 3 worker	276.05	285.91	-9.86	515.2	414	1	4	1	2		AOO4 4 worker	0.14	0.1415	0.14075	2	2		AYY15 10 queen	0.17365	5	1
AYO5 1worker	279.72	308.21	-28.49	516.32	422.51	2	4	1	2		AOO4 5 worker	0.1228	0.1245	0.12365	2	2		AYY18 1 queen	0.21315	6	1
AYO5 2 worker	302.34	317.31	-14.97	546.23	425.86	2	4	1	2		AOO4 6 worker	0.1167	0.1128	0.11475	2	2		AYY18 2 queen	0.2078	6	1
AYO5 3 worker	307.08	324.08	-17	519.96	427.52	2	4	1	2		AOO6 1 worker	0.0942	0.0826	0.0884	3	2		AYY18 3 queen	0.18815	6	1
AYO7 1 worker	318.2	314.22	3.98	496.97	398.73	3	4	1	2		AOO7 1 worker	0.1325	0.1344	0.13345	4	2		AYY18 4 queen	0.19245	6	1
AYO9 1 worker	313.83	305.16	8.67	521.2	428.84	4	4	1	2		AOO7 2 worker	0.1004	0.0967	0.09855	4	2		AYY18 5 queen	0.20735	6	1
AYO9 2 worker	288.07	302.24	-14.17	549.5	413.32	4	4	1	2		AOO7 3 worker	0.1016	0.0973	0.09945	4	2		AYY18 6 queen	0.16555	6	1
AYO9 3 worker	286.9	291.92	-5.02	532.21	422.06	4	4	1	2		AOO7 4 worker	0.1383	0.205	0.17165	4	2		AYY18 7 queen	0.20135	6	1
					350.65						AOO7 5 worker	0.1177	0.114	0.11585	4	2		AYY18 8 queen	0.19805	6	1
											AOO7 6 worker	0.1169	0.108	0.11245	4	2		AYY18 9 queen	0.22735	6	1
											AOO10 1 worker	0.1195	0.1173	0.1184	5	2		AYY18 10 queen	0.20205	6	1
											AOO10 2 worker	0.0774	0.0716	0.0745	5	2		AYY18 11 queen	0.2063	6	1
											AOO10 3 worker	0.1132	0.1124	0.1128	5	2		AYY18 12 queen	0.1759	6	1
											AOO10 4 worker	0.0838	0.0855	0.08465	5	2		AYY19 1 queen	0.20305	7	1
											AOO10 5 worker	0.1151	0.1116	0.11335	5	2		AOO4 1 queen	0.2178	1	2
											AOY1 1 worker	0.1021	0.0995	0.1008	1	3		AOO4 2 queen	0.15895	1	2
											AOY1 2 worker	0.1395	0.1345	0.137	1	3		AOO4 3 queen	0.1844	1	2
											AOY1 3 worker	0.1502	0.1486	0.1494	1	3		AOO4 4 queen	0.1994	1	2
											AOY1 4 worker	0.1213	0.1199	0.1206	1	3		AOO4 5 queen	0.1828	1	2
											AOY1 5 worker	0.138	0.1369	0.13745	1	3		AOO4 6 queen	0.1914	1	2
											AOY1 6 worker	0.1193	0.1182	0.11875	1	3		AOO7 1 queen	0.19235	2	2
											AOY3 1 worker	0.082	0.0736	0.0778	2	3		AOO7 2 queen	0.19345	2	2
											AOY4 1 worker	0.1399	0.1384	0.13915	3	3		AOO7 3 queen	0.20255	2	2
											AOY4 2 worker	0.143	0.14	0.1415	3	3		AOY1 1 queen	0.1702	1	3
											AOY4 3 worker	0.1466	0.1538	0.1502	3	3		AOY1 2 queen	0.20435	1	3
											AOY4 4 worker	0.1623	0.1435	0.1529	3	3		AOY4 1 queen	0.2074	2	3
											AOY4 5 worker	0.1577	0.1526	0.15515	3	3		AOY4 2 queen	0.19765	2	3
											AOY4 6 worker	0.146	0.1407	0.14335	3	3		AOY4 3 queen	0.21585	2	3
											AOY6 1 worker	0.1247	0.1231	0.1239	4	3		AOY4 4 queen	0.22445	2	3
											AOY6 2 worker	0.1382	0.1372	0.1377	4	3		AOY4 5 queen	0.22985	2	3
											AOY6 3 worker	0.1409	0.1399	0.1404	4	3		AOY4 6 queen	0.22865	2	3
											AOY6 4 worker	0.1215	0.1186	0.12005	4	3		AOY4 7 queen	0.22095	2	3
											AOY6 5 worker	0.1091	0.107	0.10805	4	3		AOY4 8 queen	0.18685	2	3
											AOY6 6 worker	0.1106	0.1109	0.11075	4	3		AOY4 9 queen	0.2023	2	3
											AOY7 1 worker	0.1028	0.0972	0.1	5	3		AOY4 10 queen	0.16775	2	3
											AOY8 1 worker	0.1086	0.1054	0.107	6	3		AOY4 11 queen	0.17465	2	3
											AOY8 2 worker	0.1258	0.1229	0.12435	6	3		AOY10 1 queen	0.19615	3	3
											AOY8 3 worker				6	3		AYO2 1 queen	0.1688	1	4
											AOY8 4 worker	0.0943	0.0926	0.09345	6	3		AYO2 2 queen	0.18455	1	4
											AOY8 5 worker	0.1056	0.1029	0.10425	6	3		AYO2 3 queen	0.1724	1	4
											AOY10 1 worker	0.119	0.1171	0.11805	7	3		AYO2 4 queen	0.178	1	4
											AOY10 2 worker	0.131	0.1285	0.12975	7	3		AYO2 5 queen	0.18015	1	4
											AOY10 3 worker	0.1206	0.1182	0.1194	7	3		AYO2 6 queen	0.18885	1	4
											AOY10 4 worker	0.1203	0.1143	0.1173	7	3		AYO5 1 queen	0.17915	2	4
											AOY10 5 worker	0.1188	0.1177	0.11825	7	3		AYO5 2 queen	0.1983	2	4
											AOY10 6 worker	0.1028	0.0981	0.10045	7	3
											AYO2 1 worker	0.1179	0.1103	0.1141	1	4
											AYZ2 2 worker	0.0918	0.0913	0.09155	1	4
											AYO2 3 worker	0.1174	0.1159	0.11665	1	4
											AYO2 4 worker	0.1137	0.1122	0.11295	1	4
											AYO2 5 worker	0.1085	0.1066	0.10755	1	4
											AYO2 6 worker	0.118	0.1186	0.1183	1	4
											AYO5 1worker	0.1149	0.1147	0.1148	2	4
											AYO5 2 worker	0.1205	0.1149	0.1177	2	4
											AYO5 3 worker	0.1133	0.1079	0.1106	2	4
											AYO5 4 worker	0.1413	0.1358	0.13855	2	4
											AYO5 5 worker	0.1361	0.1344	0.13525	2	4
											AYO5 6 worker	0.1243	0.1225	0.1234	2	4
											AYO7 1 worker	0.0826	0.0782	0.0804	3	4
											AYO9 1 worker	0.1076	0.1014	0.1045	4	4
											AYO9 2 worker	0.1314	0.1251	0.12825	4	4
											AYO9 3 worker	0.0813	0.0792	0.08025	4	4
											AYO9 4 worker	0.1157	0.1078	0.11175	4	4
											AYO9 5 worker	0.1316	0.1303	0.13095	4	4
											AYO9 6 worker	0.1206	0.1092	0.1149	4	4

## Sheet: sperm data
sperm viability with live-dead kit										1	2	3	4	5	6	7	8	9	10	11	12	13	15	16	17	18	19	20	21
age male	colony/number	live sperm cells	dead sperm cells		age	group			sperm cell length in µm
old male(8,5weeks)	male AYZ2	421	26	0.0581655	old	1			AOY1(young male)	AOY3(young male)	AOY4(young male)	AOY6(young male)	AOY-8(young male)	AYY8 (young male)	AYY15(young male)	AYY17(young male)	AYY19 (young male)	AOO7 (old male)	AOO10 (old male)	AYO1 (old male)	AYO3(old male)	AYO10(old male)	ldkit-y6 (young male)	ldkit-AYO2 (old male)	ldkit-AYO4 (old male)	ldkit-AYO5 (old male)	ldkit-AYO7 (old male)	ldkit-AYO9 (old male)
old male(8 weeks)	male AYZ7	493	11	0.0218254	old	1		sperm cell 1	51.26	43.41	42.99	46.69	51.14	61.47	42.62	53.06	51.06	42.73	21.36	42.19	46.05	42.99	48.35	48.22	47.81	29.27	38.34	26.24
old male(8 weeks)	male AYZ9	not possible to measure	not possible to measure		old	1		sperm cell 2	54.1	41.95	51.19	54.48	80.48	50.15	47.81	53.41	49.35	31.83	23.5	46.3	41.37	46.27	36.44	49.43	46.29	37.42	48.07	50.69
old male(9,5 weeks)	male AYZ4	370	6	0.0159574	old	1		sperm cell 3	58.53	38.13	37.07	52.9	41.46	53.33	43.92	46.04	45.1	40.78	40.47	44.98	47.14	47.83	34.14	46.08	38.93	33.05	50.96	33.22
old male(9,5 weeks)	male AYZ5	575	5	0.00862069	old	1		sperm cell 4	44.51	40.9	92.22	23.6	54.08	57.63	43.81	49.82	52.28	30.4	37.55	43.41	42.07	42.5	54.01	44.74	45.71	32.22	50.76	42.85
young male	male 3	170	0	0	young	2		sperm cell 5	51.34	57.03	43.88	44.31	33.95	59.03	46.01	54.08	53.71	35.7	39.15	41.13	51.61	64.66	43.25	41.49	60.85	34.53	32.67	30.4
young male	male 4	110	28	0.202899	young	2		sperm cell 6	47.98	43.29	46.02	44.16	45.1	51.51	45.05	47.58	55.28	40.27	23.85	47.22	45.37	38.64	49.62	35.7	47.53	26.55	45.92	42.19
young male	male 5	50	1	0.0196078	young	2		sperm cell 7	53.25	48.4	26.03	56.55	42.37	44.91	42.51	52.49	60.12	37.04	23.54	60.59	35.74	41.68	24.9	40.89	47.24	41.27	44.08	34.36
young male	male 6	228	19	0.0769231	young	2		sperm cell 8	54.36	44.6	54.34	51.19	56.52	49.34	42.61	45.02	52.69	47.8	28.64	44.18	48.23	46.05	36.69	44.93	41.76	30.26	49.61	27.6
young male	male 7	218	3	0.0135747	young	2		sperm cell 9	46	38.6	49.46	51.9	53.45	55.91	48.05	42.85	51.3	33.15	48.44	46.67	51.72	38.54	27.96	40	42.53	30.43	34.88	48.1
								sperm cell 10	49.97	45.51	52.62	45.99	44.33	51.69	41.56	46.9	51.55	36.47	43.85	46.44	46.49	46.21	42.05	43.15	45.43	32.56	50.36	35.26
								sperm cell 11	50.33	41.09	49.92	40.68	39.86	51.1	40.25	48.6	60.14		38.81	45.47	39.39	41.39		49.04	39.19	33.58	54.48	41.08
								sperm cell 12	53.21	44.21	46.36	56.14	35.62	52.26	32.76	42.53	52.95		25.05	47.67	40.89	47.78		47.58	36.66	42.4	47.7	37.11
								sperm cell 13	59.1	38.58	49	50.71	47.07	51.2	38.47	58.44	55.29		30.21	35.06	36.34	34.08		47.2	47.43	36.05	45.89	39.72
								sperm cell 14	51.7	43.42	36.22		40.99	52.47	44.13	41.51	49.31		29.71	39.68	25.49	41.07		50.86	50.45	50.9		31.36
								sperm cell 15	42.78	60.21	58.99		49.08	50.85	42.6	48.92	52.82		41.86	48.36	27.54	42.24		37.6	38.02	37.56		35.55
								sperm cell 16	46.78	49.17	43.13		51.61	46.92	41.65	37.25	50.37		31.2	39.97	45.4	34.98		51.35	41.86	35.95		46.68
								sperm cell 17	27.57		52.37		46	49.1	42.64	47.04	47.86		29.63	44.24	35.38	35.02		40.67	41.03	30.14		47.05
								sperm cell 18	51.8		39.46		56.86	46.17	40.29	43.8	54.75		39.36	43.93	27.54	40.57		41.83	41.85	35.5		41.41
								sperm cell 19	46.1		47.96		36.6	49.87	38.77	40.69	53.85		23.53	40.7	29.58	41.82		53.88	42.93	32.23		36.84
								sperm cell 20	58.94		48.93		40.64	56.3	29.73	40.95	60.79		27.74	41.87	38.27	37.49		44.96	42.4	37.03		48.08
								sperm cell 21	50.95		48.82		49.28	47.23	42.54	46.43	39.36		31.13	43.4	30.69	31.76		43.11	30.43	33.53		47.92
								sperm cell 22	40.42		53.56		48.64	52.63	44.39	47.07	39.05		23.91	40.92	38.42	34.86		46.81	48.16	33.11		44.9
								sperm cell 23	43.47		57.48		40.36	54.74		51.13	48.38		35.57	52.19	47.52	43.57		46.57	41.94	32.97		31.29
								sperm cell 24	50.64		54.12		55.75	52.55		63.33	48.78		36.08	38.88	46.95	43.7		44.3	47.07	33.96		43.08
								sperm cell 25	54.47		45.63		55.73	54.56		44.7	48.09		36.18	48.29	49.16	31.82		50.4	47.66	38.44		34.86
								sperm cell 26	52.7		50.95		49.38	50.15		56.99	51.94		41.4	27.01	41.7	40.44		53.09	55.58	34.38		44.09
								sperm cell 27	54.64		51.55		42.66	66.73		50.63	46.83		39.28	29.1	46.59	26.96		47.7	45.81	38.63		54.52
								sperm cell 28	46.35		51.23		47.17	51.07		50.36	49.78		35.37	51.05	40.79	47.6		49.17	45.09	29.46		43.43
								sperm cell 29	52.15		59.81		37.9	53.61		49.21	57.05		27.4	44.03	40.9	42.37		46.33	48.06	29.61		28.58
								sperm cell 30	46.56		50.6		37.56	53.87		42.44	50.06		25.87	43.66	45.38	36.36		48.81	51.15	25.95		44.57
								sperm cell 31	41.2		43.75		48.29	55.44		48.88	54.02		46.58	42.44	55.11	42.27		48.49	47.36	20.92		28.69
								sperm cell 32	52.44		55.35		54.94	49.28		49.27	39.67		44.1	44.2	54.55	33.64		46.72	37.48	27.11		23.31
								sperm cell 33	50.97		45.05		50.13	53.08		44.4	55.15		35.49	42.04	37.33	39.45		45.72	47.89	35.63		25.97
								sperm cell 34	53.36		28.28		36.58	56.91		38.79	39.79		26.79	43.5	46.82	38.05		43.65	40.18	36.44		37.98
								sperm cell 35	50.48		29.57		51.93	54		47.41	52.63		34.19	38.86	43.98	45.44		44.76	40.77	38.88		20.8
								sperm cell 36	64.28		44.41		44.71	51.61		48.17	43.36		24.52	45.82	42.55	43.6		47.25	40.4	34.02		30.76
								sperm cell 37	46.04		53.09		44.78	56.7		45.88	55.33		25.59	39.47	44.2	39.31		42.69	43.35	40.74		38.37
								sperm cell 38	45.25		38.25		49.04	57.11		44.34	50.63		25.15	38.46	44.68	42.86		46	48.04	24.67		41.85
								sperm cell 39	45.48		56.13		43.97	60.08		49.17	55.09		40.74	34.79	52.46	41.91		40.7	47.91	38.35		43.3
								sperm cell 40	56.4		54.55		54.75	46.61		48.96	45.31		34.25	31.91	36.93	42.14		45.24	32.96	27.81		40.44
